# Supplementary material for: Biliary obstruction and pancreatitis after duodenal stent placement in the descending duodenum: a retrospective study
Source: BMC Gastroenterol. 2022 May 21;22:257. doi: 10.1186/s12876-022-02333-7 (PMC9123653; doi:10.1186/s12876-022-02333-7)
Supplement: Supplementary file 1 — Additional file 1. Database of this study. [file 12876_2022_2333_MOESM1_ESM.xlsx]

## Sheet: analysis risk factor for CPAD
Patient No	sex	Age	Age<=69	Age<=64	Primary cancer	Pacnreatic cancer	diameter of stent	length of stent	Number of stent	Number of stent>=2	Uncover=0	Peformance statas	前GOOS	R前GOOSS	Clinical success	Transpapillary biliary stents	detail of biliary stent	Tumor invasion to the major duodenal papilla	diameter of CBD	Extrahepatic bile duct dilatation	diameter of MPD	Pancreatic duct dilation	AST(pre-DSP)	ALT(pre-DSP)	bilirubin level (pre-DSP)	bilirubin level<=1.2	Biliary obstruction after DSP	Pancreatitis after DSP	BPAD	Position of the duodenum covered by duodenal stents	1st–3rd=1	Previousuhcolangitis	Previousu pancreatitis	Previousu cholangitis or pancreatitis	death	survival periode
3	0	69	1	0	pancreatic cancer	1	22	8	1	0	0	3	0	1	0	0	14㎜EMS	1	14	1	1	1	17	6	0.6	1	1	0	1	D1D2	0	1	0	1	1	2
5	0	61	1	1	pancreatic cancer	1	22	6	1	0	0	3	1	1	1	0	10mmEMS	1	10	0	7	0	30	16	1	1	0	0	0	D1D2	0	0	0	0	1	51
8	0	57	1	1	gastric cancer	0	22	9	1	0	0	1	1	1	0	1	N/A	1	10	0	2	1	97	20	1.5	0	1	0	1	D1D2	0	0	0	0	1	19
11	1	68	1	0	pancreatic cancer	1	22	9	1	0	0	2	0	1	1	1	N/A	0	5	0	2	1	19	13	0.3	1	0	0	0	D1D2	0	0	0	0	1	505
12	0	62	1	1	others Ureter cancer	0	22	12	1	0	0	2	1	1	1	0	10㎜EMS	1	10	1	1	1	127	130	0.3	1	0	0	0	D1D2D3	1	1	0	1	1	111
14	0	81	0	0	pancreatic cancer	1	22	9	1	0	0	1	1	1	1	0	10㎜EMS	1	20	1	10	0	48	24	1	1	0	0	0	D2D3	0	1	0	1	1	16
17	0	40	1	1	pancreatic cancer	1	22	12	1	0	0	2	1	1	1	0	10mmEMS	1	10	0	8	0	25	10	2.3	0	0	0	0	D1D2D3	1	1	0	1	1	413
18	0	70	0	0	pancreatic cancer	1	22	12	1	0	0	3	1	1	1	0	10mmEMS	0	10	0	8	0	106	111	0.1	1	0	0	0	D1D2D3	1	0	0	0	1	43
22	0	56	1	1	pancreatic cancer	1	22	9	1	0	0	1	0	1	1	0	10mmEMS	1	10	0	9	0	39	27	2.6	0	0	0	0	D2D3	0	0	0	0	1	444
25	0	60	1	1	others colon cancer	0	22	12	1	0	0	3	0	1	1	1	N/A	0	7	0	2	1	60	78	0.2	1	0	0	0	D1D2D3	1	0	0	0	1	27
26	0	53	1	1	others malignant lymphoma	0	22	9	1	0	0	2	1	1	1	1	N/A	1	12	1	3	1	18	13	0.5	1	0	0	0	D1D2	0	0	0	0	1	74
27	1	91	0	0	gastric cancer	0	22	12	1	0	0	4	1	1	1	1	N/A	0	6	0	8	0	331	195	0.3	1	0	0	0	D1D2	0	1	0	1	1	87
29	1	65	1	0	pancreatic cancer	1	22	10	1	0	0	2	1	1	1	0	10mmEMS	0	6	0	6	0	16	7	4.2	0	0	0	0	D1D2	0	1	0	1	1	55
30	0	77	0	0	pancreatic cancer	1	22	10	1	0	0	4	1	1	1	0	EMS	1	10	0	8	0	45	94	0.5	1	0	0	0	D2D3	0	0	0	0	1	81
31	1	59	1	1	pancreatic cancer	1	22	12	1	0	0	2	1	1	0	0	EMS	1	19	1	4	0	37	39	1	1	0	0	0	D1D2	0	1	0	1	1	41
37	1	78	0	0	pancreatic cancer	1	22	12	1	0	0	3	0	1	1	0	10mmEMS	0	10	1	7	0	18	22	2.5	0	0	0	0	D1D2	0	0	0	0	1	159
39	0	74	0	0	pancreatic cancer	1	22	9	1	0	0	0	1	1	1	1	N/A	1	24	1	4	0	29	25	2	0	0	0	0	D2D3	0	1	0	1	1	49
40	1	67	1	0	pancreatic cancer	1	22	8	1	0	1	1	1	1	1	1	N/A	0	6	0	4	0	79	84	0.5	1	1	0	1	D2D3	0	0	0	0	1	40
43	1	67	1	0	pancreatic cancer	1	22	8	1	0	0	2	0	1	1	0	10㎜EMS	0	10	0	4	0	34	25	0.6	1	0	0	0	D1D2	0	0	0	0	1	92
45	1	64	1	1	pancreatic cancer	1	22	12	1	0	0	3	2	0	0	1	N/A	1	8	0	3	1	26	13	1	1	1	0	1	D1D2D3	1	0	0	0	1	42
50	0	62	1	1	gastric cancer	0	20	10	1	0	1	2	1	1	1	1	N/A	0	4	0	2	1	107	113	0.4	1	0	0	0	D1D2	0	1	0	1	1	43
51	1	73	0	0	pancreatic cancer	1	20	10	1	0	1	3	0	1	1	1	N/A	0	10	0	6	0	26	6	0.8	1	0	0	0	D1D2	0	1	0	1	1	95
53	1	63	1	1	duodenal cancer	0	22	12	1	0	0	3	0	1	1	1	N/A	1	10	0	3	1	35	73	3.9	0	0	0	0	D1D2	0	1	0	1	0	128
54	0	65	1	0	biliary tract cancer	0	22	12	1	0	0	2	0	1	1	0	EMS	1	10	0	5	0	22	18	0.3	1	0	0	0	D2D3	0	1	0	1	0	527
57	0	57	1	1	duodenal cancer	0	22	12	1	0	0	1	1	1	1	0	EMS	1	13	1	5	0	40	48	0.9	1	0	0	0	D1D2D3	1	0	0	0	1	125
58	0	69	1	0	pancreatic cancer	1	22	10	1	0	0	2	1	1	1	0	10mmEMS	1	10	0	4	0	26	21	0.3	1	0	0	0	D2D3	0	1	0	1	0	149
60	0	71	0	0	pancreatic cancer	1	20	10	1	0	0	1	1	1	1	0	14mmENS	1	20	1	5	0	23	22	7.3	0	0	0	0	D1D2D3	1	0	0	0	1	48
65	0	70	0	0	biliary tract cancer	0	22	8	1	0	0	3	1	1	1	0	PS	1	16	1	6	0	16	7	1	1	0	0	0	D1D2	0	0	0	0	1	32
71	0	77	0	0	biliary tract cancer	0	22	10	1	0	0	2	0	1	1	1	N/A	0	10	0	3	1	32	22	0.5	1	0	0	0	D2D3	0	0	0	0	1	37
76	1	87	0	0	biliary tract cancer	0	22	10	1	0	0	2	1	1	1	0	10㎜EMS	0	10	0	8	0	47	38	0.8	1	0	0	0	D1D2	0	1	0	1	1	133
81	0	57	1	1	gastric cancer	0	22	12	1	0	0	1	0	1	1	1	N/A	0	5	0	1	1	14	14	0.3	1	0	0	0	D1D2	0	1	0	1	1	391.405
82	0	68	1	0	pancreatic cancer	1	22	9	1	0	0	2	1	1	1	0	10㎜EMS	1	10	0	5	0	13	9	0.6	1	0	0	0	D2D3	0	0	0	0	1	93.4056
85	0	85	0	0	pancreatic cancer	1	22	12	1	0	0	1	0	1	1	0	10mmEMS	1	10	0	4	0	13	7	0.8	1	0	0	0	D1D2	0	0	0	0	0	251.328
87	1	56	1	1	gynecologic cancer	0	22	8	1	0	0	1	2	0	1	1	N/A	0	6	0	2	1	168	221	0.3	1	0	0	0	D2D3	0	1	0	1	0	473
93	0	59	1	1	others colon cancer	0	22	6	1	0	0	1	1	1	1	1	N/A	0	9	0	3	1	16	15	0.3	1	0	0	0	D2D3	0	1	0	1	0	43.5139
95	0	83	0	0	biliary tract cancer	0	22	10	1	0	0	1	1	1	1	0	EMS	0	19	0	2	1	78	83	1.6	0	0	0	0	D2D3	0	1	0	1	1	154.222
98	1	53	1	1	gynecologic cancer	0	22	12,12	2	1	0	1	1	1	1	1	N/A	1	17	1	8	0	36	21	5.2	0	0	1	1	D1D2D3	1	1	0	1	1	10.4347
99	0	77	0	0	pancreatic cancer	1	22	12	1	0	0	2	1	1	1	0	10mmEMS	1	17	1	8	0	69	44	0.4	1	0	0	0	D2D3	0	0	0	0	1	26.3569
103	1	67	1	0	pancreatic cancer	1	22	10	1	0	0	0	1	1	1	0	10mmEMS	1	19	1	7	0	26	38	0.5	1	1	0	1	D2D3	0	1	0	1	1	44.2562
104	1	68	1	0	pancreatic cancer	1	22	8	1	0	0	3	1	1	0	0	10mmEMS	1	10	0	2	1	85	87	4.5	0	0	0	0	D1D2	0	1	0	1	0	82.3625
105	0	81	0	0	pancreatic cancer	1	22	10	1	0	0	0	2	0	1	0	10mmEMS	0	10	1	6	0	16	16	0.7	1	0	0	0	D1D2	0	0	0	0	1	53.341
108	0	68	1	0	pancreatic cancer	1	22	8	1	0	0	1	1	1	1	1	N/A	1	6	0	8	0	29	31	1.5	0	0	0	0	D1D2	0	0	0	0	1	55.4347
110	0	63	1	1	pancreatic cancer	1	22	12	1	0	0	1	0	1	1	0	10mmEMS	1	10	0	2	1	40	41	0.5	1	0	0	0	D2D3	0	0	0	0	1	21.534
111	1	75	0	0	pancreatic cancer	1	22	10	1	0	0	1	2	0	1	0	10mmEMS	0	10	0	1	1	23	17	0.7	1	0	0	0	D1D2	0	0	0	0	0	91.3181
114	0	55	1	1	biliary tract cancer	0	22	10	1	0	0	1	1	1	1	1	N/A	0	4	0	2	1	70	35	0.4	1	0	0	0	D1D2	0	0	0	0	1	26.4132
117	1	68	1	0	others Bladder cancer	0	22	12	1	0	0	1	2	0	1	1	N/A	0	5	1	1	1	97	181	0.4	1	0	0	0	D2D3	0	1	0	1	1	94
119	1	70	0	0	pancreatic cancer	1	22	12	1	0	0	2	1	1	1	0	14mmEMS	1	17	1	8	0	24	18	6.7	0	0	0	0	D2D3	0	1	0	1	1	66
123	1	78	0	0	others unknown primary	0	22	12	1	0	0	2	1	1	1	1	N/A	1	10	0	1	1	71	30	0.7	1	1	1	1	D2D3	0	1	0	1	1	27
124	0	67	1	0	pancreatic cancer	1	22	10	1	0	0	2	1	1	1	1	N/A	1	2	0	3	1	32	17	0.8	1	1	0	1	D1D2D3	1	0	0	0	1	60
126	1	68	1	0	gynecologic cancer	0	22	10	1	0	0	1	1	1	1	1	N/A	1	18	1	4	0	19	14	4.8	0	0	1	1	D1D2D3	1	0	0	0	0	19
127	0	67	1	0	other Appendix cancer	0	20	12	1	0	0	2	0	1	1	1	N/A	1	14	1	5	0	130	106	8.4	0	0	0	0	D1D2D3	1	1	0	1	1	22
128	0	68	1	0	pancreatic cancer	1	22	10	1	0	0	2	2	0	1	0	14㎜EMS	1	10	0	4	0	147	99	1	1	0	0	0	D1D2	0	1	0	1	0	88
129	1	54	1	1	pancreatic cancer	1	22	10	1	0	0	2	2	0	1	0	10㎜EMS	1	13	1	1	1	11	9	2.3	0	0	0	0	D1D2D3	1	1	0	1	1	66
130	0	71	0	0	biliary tract cancer	0	20	12	1	0	1	1	0	1	1	1	N/A	1	5	0	4	0	23	24	0.4	1	0	0	0	D1D2D3	1	1	0	1	1	34
132	0	84	0	0	duodenal cancer	0	20	12	1	0	1	3	0	1	1	1	N/A	1	3	0	3	1	18	13	0.6	1	0	0	0	D1D2	0	0	0	0	1	39
133	0	52	1	1	biliary tract cancer	0	22	10	1	0	0	3	0	1	1	0	10㎜EMS	1	10	0	2	1	30	29	4.8	0	0	0	0	D1D2	0	0	0	0	0	14
134	0	76	0	0	others Ureter cancer	0	22	12	1	0	0	3	0	1	1	1	N/A	1	12	0	2	1	23	10	0.3	1	1	0	1	D1D2D3	1	1	0	1	0	2
137	0	68	1	0	pancreatic cancer	1	22	10	1	0	0	2	1	1	1	1	N/A	1	15	1	6	0	63	34	6.6	0	0	0	0	D2	0	0	0	0	1	30
138	1	79	0	0	pancreatic cancer	1	22	12	1	0	0	2	1	1	1	1	N/A	1	10	0	2	1	88	47	0.7	1	1	0	1	D1D2	0	1	1	1	0	12
140	0	45	1	1	pancreatic cancer	1	22	10	1	0	0	1	2	0	1	0	PS	1	8	0	4	0	26	23	5.5	0	0	0	0	D2	0	1	1	1	1	115
143	1	64	1	1	pancreatic cancer	1	22	12	1	0	0	1	0	1	1	1	N/A	0	10	0	1	1	57	54	0.6	1	0	0	0	D1D2	0	1	0	1	1	66
146	1	84	0	0	pancreatic cancer	1	20	10	1	0	1	2	0	1	1	1	N/A	0	3	0	5	0	198	212	0.6	1	0	0	0	D1D2	0	1	0	1	1	74.2028
147	1	83	0	0	pancreatic cancer	1	22	12	1	0	0	1	0	1	1	0	14mmEMS	1	10	0	7	0	26	15	0.4	1	0	0	0	D2D3	0	1	1	1	0	297.215
148	1	69	1	0	gynecologic cancer	0	22	12	1	0	0	1	0	1	1	1	N/A	1	18	1	4	0	51	37	0.4	1	1	1	1	D1D2D3	1	0	0	0	0	84.3889
149	1	89	0	0	biliary tract cancer	0	22,22	10,10	2	1	0	0	1	1	1	0	10㎜EMS	0	10	0	7	0	32	27	0.9	1	0	0	0	D1D2D3	1	0	0	0	0	19

## Sheet: Patient with CPAD
Patient No	detail of CPAD	abdominal pain	Onset of cholangitis	severity of cholangitis	treatment of cholangitis	Onset of pancreatitis	severity of pancreatitis	treatment of pancreatitis	death	death from DSP (days)
3	biliary obstruction	no	1	severe	intravenous therapy	N/A	N/A	N/A	yes	2
8	biliary obstruction	yes	1	mild	intravenous therapy	N/A	N/A	N/A	yes	19
40	biliary obstruction	yes	2	moderate	EUS-HGS	N/A	N/A	N/A	yes	159
45	biliary obstruction	yes	3	moderate	PTBD	N/A	N/A	N/A	yes	40
98	pancreatitis	yes	N/A	N/A	N/A	0	mild	intravenous therapy	no	N/A
103	biliary obstruction	yes	6	moderate	PTCD	N/A	N/A	N/A	yes	154.222
123	biliary obstruction and pancreatitis	yes	2	moderate	PTCD	0	mild	intravenous therapy	yes	21.534
124	biliary obstruction	yes	2	moderate	EUS-HGS+AG	N/A	N/A	N/A	no	N/A
126	pancreatitis	yes	N/A	N/A	N/A	1	mild	intravenous therapy	yes	26.4132
138	biliary obstruction	no	7	moderate	EUS-HGS	N/A	N/A	N/A	yes	66
148	biliary obstruction and pancreatitis	yes	2	severe	intravenous therapy	0	mild	intravenous therapy	yes	30
134	biliary obstruction	yes	1	mild	intravenous therapy	N/A	N/A	N/A	yes	19
